# Supplementary material for: Healthcare Sector Dynamics in Turkey (2002–2022): Trends, Breakpoints, and Policy Implications (Privatization in the Hospital Sector)
Source: Healthcare (Basel). 2025 Mar 13;13(6):622. doi: 10.3390/healthcare13060622 (PMC11942332; doi:10.3390/healthcare13060622)
Supplement: Supplementary file 1 [file healthcare-13-00622-s001.zip]

Archive with 1 entries (1 files):
- healthcare-3495108-supplementary.pdf
